# Supplementary material for: Modelling 5-km Running Performance on Level and Hilly Terrains in Recreational Runners
Source: Biology (Basel). 2022 May 22;11(5):789. doi: 10.3390/biology11050789 (PMC9138284; doi:10.3390/biology11050789)
Supplement: Supplementary file 1 [file biology-11-00789-s001.zip]

Archive with 1 entries (1 files):
- biology-1702072-supplementary.pdf
